# Supplementary material for: Developing and validating of Ramathibodi Appendicitis Score (RAMA-AS) for diagnosis of appendicitis in suspected appendicitis patients
Source: World J Emerg Surg. 2017 Nov 9;12:49. doi: 10.1186/s13017-017-0160-3 (PMC5679324; doi:10.1186/s13017-017-0160-3)
Supplement: Supplementary file 4 — Calibration plots for external validations at Thammasat University Hospital using different update methods. (ZIP 298 kb) [file 13017_2017_160_MOESM4_ESM.zip]

Archive with 7 entries (7 files):
- Additional fig 3 A-M0.pdf
- Additional fig 3 B-M1.pdf
- Additional fig 3 C-M2.pdf
- Additional fig 3 D-M3.pdf
- Additional fig 3 E-M4.pdf
- Additional fig 3 F-M5.pdf
- Additional fig 3 G-M6.pdf
